# Supplementary material for: Development and Application of Tetra/Penta-Nucleotide SSR Markers for Paternal Identification in the Tea Plant (Camellia sinensis)
Source: Plants (Basel). 2025 Nov 17;14(22):3500. doi: 10.3390/plants14223500 (PMC12656506; doi:10.3390/plants14223500)
Supplement: Supplementary file 1 [file plants-14-03500-s001.zip]

Archive with 1 entries (1 files):
- Supplementary Materials (Table S1-S5).xlsx
