# Supplementary material for: Development and Application of Tetra/Penta-Nucleotide SSR Markers for Paternal Identification in the Tea Plant (Camellia sinensis)
Source: Plants (Basel). 2025 Nov 17;14(22):3500. doi: 10.3390/plants14223500 (PMC12656506; doi:10.3390/plants14223500)
Supplement: Supplementary file 1 [file plants-14-03500-s001.zip › Supplementary Materials (Table S1-S5).xlsx]

## Sheet: Table S1
Table S1. Information of 48 tea cultivars used for evaluating marker polymorphism.
ID	name	source
XL	Xianglan	Hainan Wuzhishan
GX22	Guixiang22	Guangxi Guilin
ZY	Ziyan	Sichuan Leshan
ZC102	Zhongcha102	Zhejiang Hangzhou
ZN139	Zhenong139	Zhejiang Hangzhou
HJC2	Huangjincha2	Hunan Baojing
EW	E'meiwenchun	Sichuan Meishan
YK10	Yunkang10	Yunan Menghai
CC2	Chuancha2	Sichuan Yaan
AJBC	An'jibaicha	Zhejiang Huzhou
GL1	Ganlu1	Sichuan Yaan
SCZ	Shuchazao	Anhui Liuan
MS6	Mengshan6	Sichuan Yaan
JG	Jinguang	Zhejiang Lishui
ZCH	Zaochunhao	Fujian Ningde
BXC	Baxiancha	Fujian Zhangzhou
CM217	Chuanmu217	Sichuan Leshan
QM601	Qianmei601	Guizhou Zunyi
CC3	Chuancha3	Sichuan Yaan
QM701	Qianmei701	Guizhou Zunyi
QM809	Qianmei809	Guizhou Zunyi
XFC	Xiangfeicui	Hunan Yueyang
YMX	Yuemingxiang	Fujian Quanzhou
TGY	Tieguanyin	Fujian Quanzhou
JMD	Jinmudan	Fujian Nanping
CH1	Chuanghaung1	Sichuan Yaan
FHSX	Fenghuangshuixian	Guangdong Chaozhou
BJHJC	Baojinghuangjincha	Hunan Baojing
HMG	Huangmeigui	Fujian Nanping
BSZ	Bashanzao	SIchuan Dazhou
CM28	Chuanmu28	Sichuan Leshan
JGY	Jinguanyin	Fujian Quanzhou
MSTZ213	Mingshantezao213	Sichuan Yaan
EC1	Echa1	Hubei Enshi
QNX	Qiannianxue	Sichuan Ganzi
ZMG	Zimeigui	Fujian Nanping
YC	Yucui	Guizhou Zunyi
YJX	Yujinxiang	Zhejiang Hangzhou
ZJ	Zijuan	Yunan Menghai
DG	Dangui	Fujian Nanping
FC	Feicui	Anhui Huangshan
HJY	Huangjinya	Zhejiang Ningbo
ZC302	Zhongcha302	Zhejiang Hangzhou
ZC1	Zicha1	Yunnan Puer
FD	Fudingdabaicha	Fujian Ningde
FX3	Foxiang3	Yunan Menghai
JX	Jinxuan	Taiwan Nantou
ZH1	Zhehong1	Zhejiang Hangzhou

## Sheet: Table S2
Table S2. The formula for calculating the paternity index (PI) based on Mendelian inheritance principles.
Case	Mother	Child	Inferred	Alleged	Paternity
Type	Genotype	Genotype	Father Genotype	Parent Genotype	Index Formula
DUOS	-	PP	-	PP	1/p
	-	PP	-	PQ	1/（2p）
	-	PQ	-	PP	1/（2p）
	-	PQ	-	PQ	（p+q）/（4pq）
	-	PQ	-	PR	1/（4p）
TRIOS	PP	PP	P	PP	1/p
		PQ	Q	QQ	1/q
		PP	P	PQ	1/（2p）
		PQ	Q	QR	1/（2q）
		PQ	Q	PQ	1/（2q）
	PQ	QQ	Q	QQ	1/q
		QR	R	RR	1/r
		QR	R	RS	1/（2r）
		PR	R	PR	1/（2r）
		QQ	Q	QR	1/（2q）
		PQ	P/Q	PP	1/（p+q）
		PQ	P/Q	QQ	1/（p+q）
		PQ	P/Q	PQ	1/（p+q）
		PQ	P/Q	PR	1／［2（p＋q）］

## Sheet: Table S3
Table S3. Alleles (fragment size and corresponding repeat numbers) and allele frequencies of the 30 SSR markers.
Marker	Allele Size	Repeat number	Allele Frequence
CsTetra01	125	3	0.03
	133	5	0.97
CsTetra02	167	3	0.02
	175	5	0.72
	179	6	0.21
	187	8	0.05
CsTetra03	114	6	0.98
	118	7	0.02
CsTetra04	157	4	0.95
	161	5	0.05
CsTetra05	171	1a	0.05
	173	2	0.01
	177	3	0.02
	181	4	0.13
	185	5	0.26
	187	5a	0.02
	189	6	0.16
	193	7	0.21
	201	9	0.09
	209	11	0.05
CsTetra06	126	4	0.01
	130	5	0.66
	134	6	0.1
	138	7	0.11
	146	9	0.01
	148	9a	0.1
CsTetra07	154	3	0.01
	158	4	0.22
	160	4a	0.01
	166	6	0.24
	170	7	0.46
	174	8	0.06
CsTetra08	184	4	0.06
	188	5	0.88
	192	6	0.06
	196	7	0.01
CsTetra09	152	3	0.07
	156	4	0.09
	160	5	0.83
CsTetra10	107	4	0.05
	111	5	0.66
	115	6	0.29
CsTetra11	123	4	0.03
	127	5	0.38
	131	6	0.38
	139	8	0.07
	143	9	0.15
CsTetra12	155	4	0.43
	159	5	0.57
CsTetra13	153	4	0.14
	157	5	0.66
	161	6	0.01
	163	6a	0.02
	165	7	0.18
CsTetra14	98	2	0.06
	102	3	0.01
	106	4	0.19
	110	5	0.4
	114	6	0.23
	118	7	0.1
	126	9	0.01
CsTetra15	89	2	0.04
	93	3	0.08
	97	4	0.36
	101	5	0.48
	105	6	0.02
	109	7	0.01
CsTetra16	154	2	0.06
	162	4	0.27
	166	5	0.16
	170	6	0.47
	174	7	0.02
	178	8	0.02
CsTetra17	156	5	0.85
	160	6	0.05
	164	7	0.02
	168	8	0.01
	172	9	0.07
CsTetra18	146	1	0.02
	152	2a	0.01
	158	4	0.49
	162	5	0.46
	166	6	0.01
	170	7	0.01
CsTetra19	148	2	0.02
	152	3	0.13
	156	4	0.01
	160	5	0.22
	164	6	0.5
	168	7	0.01
	172	8	0.09
	176	9	0.02
CsTetra20	87	3	0.86
	91	4	0.14
CsPenta01	179	5	0.53
	184	6	0.26
	189	7	0.21
CsPenta03	148	5	0.02
	153	6	0.12
	158	7	0.42
	163	8	0.43
CsPenta04	173	3	0.1
	178	4	0.17
	183	5	0.09
	188	6	0.54
	193	7	0.11
CsPenta09	225	4	0.02
	230	5	0.03
	235	6	0.67
	240	7	0.28
CsPenta11	205	4	0.85
	210	5	0.11
	215	6	0.03
	218	6a	0.01
CsPenta13	126	6	0.57
	131	7	0.11
	136	8	0.11
	141	9	0.18
	146	10	0.02
CsPenta14	172	5	0.01
	177	6	0.05
	182	7	0.07
	187	8	0.84
	192	9	0.02
CsPenta20	201	5	0.14
	206	6	0.02
	211	7	0.19
	221	9	0.66
CsPenta23	123	4	0.01
	128	5	0.67
	133	6	0.17
	135	6a	0.07
	138	7	0.07
	145	8a	0.01
CsPenta27	124	1	0.03
	129	2	0.16
	134	3	0.04
	139	4	0.12
	144	5	0.03
	149	6	0.26
	154	7	0.32
	159	8	0.05

## Sheet: Table S4
Table S4. Genotype data of 48 tea cultivars at the 30 SSR marker loci.
ID	CsTetra01	CsTetra02	CsTetra03	CsTetra04	CsTetra05	CsTetra06	CsTetra07	CsTetra08	CsTetra09	CsTetra10	CsTetra11	CsTetra12	CsTetra13	CsTetra14	CsTetra15	CsTetra16	CsTetra17	CsTetra18	CsTetra19	CsTetra20	Cspenta01	CsPenta03	CsPenta04	CsPenta09	CsPenta11	CsPenta13	CsPenta14	Cspenta20	CsPenta23	CsPenta27
AJBC	5\5	5\6	6\6	4\4	6\6	5\5	7\7	5\6	5\5	5\5	9\9	5\5	5\5	6\7	2\4	4\4	5\5	4\5	4\5	3\3	5\6	7\7	3\6	4\7	4\4	6\6	7\8	9\9	6a\6a	3\3
BJHJC	5\5	5\5	6\6	4\4	6\9	6\7	7\7	5\5	5\5	5\5	6\6	4\5	4\5	4\5	5\6	2\2	5\5	4\5	6\6	0\0	7\7	7\7	6\6	6\6	4\4	6\6	7\8	5\7	6\6	6\7
BSZ	5\5	5\8	6\7	4\4	1a\4	7\7	7\7	0\0	5\5	5\6	5\5	4\5	5\5	4\6	3\5	4\4	5\5	1\5	6\8	0\0	5\6	7\8	6\6	6\6	4\4	10\10	6\7	9\9	5\5	0\0
BXC	5\5	5\5	6\6	4\4	5\7	5\5	7\7	5\5	5\5	5\6	4\9	5\5	5\5	5\6	4\5	6\6	0\0	5\5	5\6	3\3	6\7	6\7	6\6	6\7	4\4	6\6	8\8	7\7	6\6	0\0
CC2	5\5	5\5	6\6	4\4	9\11	5\6	4\4	5\5	4\5	5\6	6\6	4\4	5\7	6\6	3\4	6\6	5\5	4\4	6\6	4\4	5\7	8\8	4\6	6\6	4\6a	6\9	8\8	7\9	5\5	6\7
CC3	5\5	5\5	6\6	4\4	5\7	5\5	7\7	5\5	5\5	6\6	5\5	4\5	5\5	4\4	4\5	5\5	5\5	2a\5	6\6	3\3	5\6	7\8	4\6	6\7	4\4	7\9	8\8	6\9	5\7	6\8
CH1	5\5	3\6	6\6	4\4	5\7	6\9a	3\7	5\5	3\3	5\5	9\9	4\5	5\5	5\7	4\5	6\6	5\5	4\5	3\6	3\4	5\6	8\8	4\6	6\6	4\4	8\9	8\8	9\9	5\5	6\7
CM217	5\5	5\5	6\6	4\4	5\5	5\7	6\8	5\5	5\5	5\6	5\6	5\5	4\5	5\6	4\5	6\6	5\5	4\5	5\8	3\3	5\7	8\8	3\5	6\7	4\5	6\7	8\8	7\9	5\7	7\7
CM28	5\5	5\6	6\6	4\4	5\7	5\5	6\8	5\5	5\5	5\6	6\8	5\5	5\7	5\5	3\5	6\6	5\5	4\4	6\8	3\3	5\6	7\8	5\6	6\7	4\4	6\6	8\8	5\9	5\5	4\7
DG	5\5	3\5	6\6	4\4	2\6	7\7	6\7	0\0	4\4	6\6	5\6	4\5	5\5	5\7	2\5	6\6	5\5	4\5	6\7	3\3	6\7	0\0	6\6	6\7	4\5	6\9	8\8	5\9	5\5	0\0
EC1	5\5	5\5	6\6	4\4	6\6	6\8	6\7	4\5	3\5	5\6	6\6	4\5	4\7	4\5	3\6	2\6	5\5	4\5	6\6	3\3	5\7	7\7	4\6	6\7	4\4	6\6	8\8	5\9	5\6	7\7
EW	5\5	5\5	6\7	4\5	5\5	5\5	7\7	4\5	5\5	5\5	5\9	5\5	5\7	3\6	5\5	4\6	5\9	4\5	6\8	3\4	5\7	6\8	3\6	6\6	4\5	6\7	8\9	9\9	5\6	6\7
FC	5\5	5\5	6\6	4\4	4\6	5\5	6\8	5\5	5\5	5\5	6\6	5\5	5\7	5\6	4\5	4\6	0\0	4\5	6\9	3\3	5\5	7\7	4\6	6\6	4\4	6\7	6\8	9\9	5\5	4\6
FD	5\5	5\6	6\6	4\4	5\9	5\5	4\6	5\5	5\5	5\5	6\6	4\5	5\7	5\5	5\5	6\6	5\5	4\4	6\8	3\3	5\5	7\8	5\6	6\7	4\5	6\6	8\8	5\9	5\5	4\7
FHSX	5\5	5\6	6\6	4\4	4\7	4\5	6\7	5\5	5\5	5\5	5\5	4\4	4\5	4\5	4\5	4\6	5\5	4\4	2\5	3\3	5\6	7\8	4\6	6\6	4\4	6\9	8\9	9\9	5\5	0\0
FX3	5\5	5\5	6\6	4\4	2\7	5\5	7\7	5\5	5\5	6\6	5\5	4\5	4\4	4\5	5\5	5\5	5\5	4\5	6\6	3\3	5\7	7\8	4\6	5\7	4\4	0\0	8\8	6\9	5\5	6\6
GL1	5\5	5\6	6\6	4\4	6\11	5\5	4\6	5\5	5\5	5\5	6\6	4\5	5\7	5\5	5\5	6\6	5\5	4\5	5\6	3\4	5\6	8\8	6\6	6\6	4\4	9\9	8\8	7\9	5\5	2\2
GX22	5\5	5\5	6\6	4\4	6\9	5\6	6\7	4\5	5\5	5\6	9\9	4\5	5\7	5\5	5\7	4\6	5\5	4\5	6\6	3\3	5\5	7\8	4\6	6\7	4\5	0\0	8\8	9\9	5\5	2\2
HJC2	5\5	5\5	6\6	4\4	2\6	7\7	7\7	5\5	5\5	6\6	5\6	5\5	4\4	2\5	4\5	2\5	5\6	4\5	6\6	3\3	5\7	7\7	4\6	6\6	4\4	6\6	8\8	7\9	5\5	6\7
HJY	5\5	5\5	6\6	4\4	5\5	5\5	4\7	5\5	5\5	5\6	6\6	5\5	5\7	5\6	4\4	6\8	5\8	5\5	5\6	3\3	5\5	8\8	0\0	6\7	4\4	6\8	8\8	5\9	5\7	7\7
HMG	5\5	5\6	6\6	4\4	5\7	5\5	6\8	0\0	5\5	5\6	6\8	5\5	5\7	5\5	3\5	6\6	5\5	4\4	6\8	3\3	5\6	7\8	5\6	6\7	4\4	6\6	8\8	9\9	5\5	4\5
JG	5\5	5\6	6\6	4\4	1a\1a	5\5	4\7	5\6	4\4	5\5	5\9	4\4	5\7	5\7	4\5	4\6	5\5	4\5	5\5	0\0	5\5	7\8	4\6	4\5	4\4	6\6	8\8	7\7	5\6	1\7
JGY	5\5	5\5	6\6	4\4	4\6	5\5	4\7	0\0	3\5	5\5	5\5	5\5	5\5	4\6	4\4	4\5	5\5	4\4	3\6	3\4	5\5	7\8	6\6	6\6	4\4	9\9	8\8	9\9	5\5	6\7
JMD	5\5	5\5	6\6	4\4	4\5	9a\9a	4\7	5\5	5\5	5\5	6\6	5\5	4\5	4\5	4\4	5\5	5\5	4\4	3\5	3\4	5\6	0\0	3\6	6\6	4\4	6\7	8\8	5\9	5\5	6\7
JX	5\5	5\6	6\6	4\4	5\7	5\5	6\7	0\0	5\5	5\6	6\6	4\5	5\5	5\6	3\5	5\6	5\5	4\5	5\8	0\0	5\6	6\8	3\5	6\7	4\5	6\6	8\8	9\9	5\5	2\2
MS6	5\5	5\5	6\6	4\4	5a\9	5\7	4\4	5\6	5\5	5\5	5\6	5\5	5\7	5\8	4\5	4\5	5\5	4\4	6\9	3\3	5\5	7\7	6\6	6\6	4\4	6\6	8\8	7\9	5\5	2\2
MSTZ213	5\5	5\6	6\6	4\4	5\7	5\7	6\7	0\0	5\5	4\5	5\5	4\4	5\5	6\7	4\5	4\6	0\0	4\5	5\6	3\3	6\7	6\8	6\7	6\6	4\6	6\7	8\8	7\9	6\7	4\7
QM601	3\5	6\8	6\6	4\5	4\5a	5\9a	7\7	5\5	5\5	6\6	6\6	5\5	6\7	2\5	5\5	4\6	6\9	1\5	5\6	0\0	5\5	7\8	4\6	6\7	4\4	8\9	8\8	5\9	5\6	0\0
QM701	3\5	5\5	6\6	4\5	1a\5	5\7	4\7	5\5	5\5	6\6	6\6	5\5	5\6a	5\5	4\5	6\6	5\9	4\7	5\6	3\3	5\6	7\8	6\7	6\7	4\5	8\9	5\8	9\9	5\6a	4\6
QM809	5\5	5\6	6\6	4\4	1a\9	5\5	4\8	5\5	5\5	5\5	5\6	5\5	7\7	2\6	4\5	4\6	5\5	4\5	6\6	3\3	5\6	7\8	4\6	6\6	4\4	0\0	8\8	9\9	5\6	0\0
QNX	5\5	5\6	6\6	4\4	6\9	6\8	0\0	0\0	5\5	5\6	6\6	4\4	4\5	4\6	4\5	2\8	0\0	5\5	6\6	3\3	6\7	7\7	6\7	6\7	4\4	6\9	7\8	7\9	6\6	0\0
SCZ	5\5	5\6	6\6	4\4	5\7	5\6	6\7	5\5	5\5	4\5	5\5	4\4	5\5	6\7	4\5	4\6	5\7	4\5	5\6	3\3	6\7	6\8	6\7	6\6	4\6	6\7	8\8	7\9	6\7	2\2
TGY	5\5	5\5	0\0	4\4	5\6	5\5	4\7	5\5	3\5	5\6	4\4	5\5	5\5	4\5	2\5	5\6	5\5	5\5	3\5	3\3	5\7	6\7	6\6	6\7	4\4	6\6	8\8	9\9	5\6	2\6
XFC	5\5	5\6	6\6	4\4	7\9	5\5	7\7	5\6	5\5	5\5	6\6	5\5	5\5	5\7	5\5	6\6	5\5	4\4	6\6	3\3	5\6	7\8	3\6	6\7	4\4	6\7	8\8	5\9	5\5	3\8
XL	5\5	5\5	6\6	4\4	4\7	5\9a	4\7	5\5	5\5	5\5	5\5	4\5	5\6a	2\6	4\5	4\5	5\9	4\5	3\6	3\4	6\6	6\7	6\7	6\6	4\4	0\0	7\8	5\9	5\7	6\7
YC	5\5	5\6	6\6	4\4	5\7	5\5	6\7	5\5	5\5	5\6	6\6	4\5	5\5	5\6	3\5	5\6	5\5	4\5	5\8	3\3	5\6	6\8	3\5	6\7	0\0	0\0	8\8	9\9	5\5	7\7
YJX	5\5	5\5	6\6	4\4	5\11	5\5	6\6	0\0	5\5	5\5	9\9	4\4	5\5	5\5	5\5	6\6	0\0	4\5	6\6	3\3	5\6	8\8	6\6	6\7	4\4	9\9	6\8	9\9	5\5	4\7
YK10	5\5	5\6	0\0	4\5	4\7	5\5	6\7	5\5	5\5	5\5	8\8	4\4	4\5	4\4	4\5	4\6	5\9	4\5	3\5	3\3	5\6	7\8	6\6	6\7	4\4	8\8	7\8	5\9	5\6	0\0
YMX	5\5	5\8	6\6	4\4	5\6	5\6	4\4	4\5	3\3	5\5	5\5	4\5	5\5	6\6	3\4	5\7	5\5	5\5	3\6	3\4	5\7	5\7	4\6	6\7	4\5	6\6	8\8	9\9	5\5	6\8
ZC1	0\0	5\8	6\6	4\4	7\11	5\9	0\0	0\0	4\4	0\0	8\8	4\4	5\5	4\5	4\4	4\4	0\0	5\5	3\6	0\0	5\7	0\0	4\6	6\7	4\4	0\0	8\8	9\9	5\8a	0\0
ZC102	5\5	5\5	6\6	0\0	0\0	5\9a	6\7	5\5	5\5	5\6	6\9	4\4	4\5	4\5	5\5	2\6	5\5	0\0	6\6	3\3	5\5	7\8	6\7	6\6	4\4	6\6	0\0	7\9	5\5	4\6
ZC302	5\5	5\6	6\6	4\4	5\7	5\5	6\7	0\0	5\5	4\5	5\5	4\4	4\5	6\7	4\5	4\6	5\5	4\5	5\5	3\4	6\7	6\8	6\7	6\6	4\6	6\7	8\8	7\9	6\7	4\7
ZCH	5\5	5\5	0\0	4\4	7\9	5\5	4\6	5\5	5\5	4\4	5\5	5\5	5\5	2\6	4\5	4\6	5\5	5\5	3\6	3\3	5\7	8\8	3\7	7\7	4\5	0\0	8\8	7\7	6a\6a	6\6
ZH1	5\5	5\5	6\6	4\4	4\6	5\5	4\6	0\0	5\5	5\5	5\5	5\5	5\5	4\6	4\4	6\7	5\5	4\4	2\5	0\0	5\5	6\8	5\6	6\6	4\4	8\8	8\8	5\9	4\5	1\1
ZJ	3\5	5\5	6\6	4\5	4\4	5\9a	4\6	5\7	5\5	5\5	5\5	5\5	7\7	2\7	4\5	4\5	6\6	4\5	5\6	3\4	5\5	6\7	4\7	5\6	4\4	6\8	6\8	9\9	5\5	5\7
ZMG	5\5	5\6	6\6	4\4	4\5	9a\9a	0\0	0\0	5\5	5\5	5\5	4\5	5\5	4\5	2\5	4\6	5\5	4\5	3\3	3\3	6\7	7\8	6\7	6\7	4\4	6\9	7\8	7\9	6a\6a	6\7
ZN139	5\5	5\6	6\6	4\4	5\9	5\5	4\4a	5\5	5\5	5\6	9\9	4\4	5\5	5\7	4\5	4\6	5\7	4\5	6\8	0\0	5\5	7\8	3\5	6\6	4\5	6\6	6\8	9\9	5\5	0\0
ZY	5\5	5\8	6\6	4\4	7\11	5\9a	7\7	5\5	4\4	5\5	5\8	4\4	5\5	4\5	4\4	4\4	5\9	5\5	3\6	3\3	5\7	5\7	4\6	6\7	4\4	6\6	8\8	5\9	5\5	6\8

## Sheet: Table S5
Table S5. Genotype data of the tested tea offspring at the 30 SSR marker loci.
ID	CsTetra01	CsTetra02	CsTetra03	CsTetra04	CsTetra05	CsTetra06	CsTetra07	CsTetra08	CsTetra09	CsTetra10	CsTetra11	CsTetra12	CsTetra13	CsTetra14	CsTetra15	CsTetra16	CsTetra17	CsTetra18	CsTetra19	CsTetra20	Cspenta01	CsPenta03	CsPenta04	CsPenta09	CsPenta11	CsPenta13	CsPenta14	Cspenta20	CsPenta23	CsPenta27
EW×CM217-1	5\5	5\5	6\6	4\5	5\5	5\5	6\7	5\5	5\5	5\6	6\9	5\5	5\5	3\5	4\5	6\6	5\9	4\5	5\8	3\3	5\7	8\8	3\5	6\6	5\5	6\6	8\9	9\9	5\5	7\7
EW×CM217-2	5\5	5\5	6\7	4\4	5\5	5\7	6\7	4\5	5\5	5\6	5\9	5\5	5\7	6\6	4\5	6\6	5\9	4\5	5\8	3\4	5\7	8\8	3\5	6\7	4\5	6\7	8\9	9\9	5\5	7\7
EW×CM217-3	5\5	5\5	6\7	4\4	5\5	5\5	6\7	4\5	5\5	5\6	5\5	5\5	4\5	3\5	4\5	6\6	5\9	4\5	5\8	3\4	5\7	8\8	3\3	6\6	4\5	6\6	8\8	9\9	6\7	7\7
EW×CM217-4	5\5	5\5	6\7	4\5	5\5	5\7	6\7	4\5	5\5	5\5	5\5	5\5	4\7	6\6	4\5	6\6	5\9	4\5	5\8	3\3	5\7	8\8	5\6	6\7	4\5	6\7	8\9	9\9	5\6	7\7
EW×CM217-5	5\5	5\5	6\6	4\5	5\5	5\7	6\7	4\5	5\5	5\5	5\5	5\5	4\7	6\6	4\5	6\6	5\5	4\5	5\8	3\4	5\7	6\8	0\0	6\7	4\5	6\7	8\8	9\9	5\5	7\7
EW×CM217-6	5\5	5\5	6\7	4\5	5\5	5\7	6\7	4\5	5\5	5\6	5\5	5\5	4\7	6\6	4\5	6\6	5\9	4\5	5\8	3\4	5\7	8\8	3\6	6\7	4\5	6\7	8\8	9\9	6\7	6\7
EW×CM217-7	5\5	5\5	6\7	4\5	5\5	5\7	6\7	4\5	5\5	5\5	6\9	5\5	4\5	6\6	4\5	6\6	5\5	4\5	5\8	3\3	5\7	8\8	3\6	6\6	5\5	6\7	8\9	9\9	6\7	7\7
EW×CM217-8	5\5	5\5	6\6	4\5	5\5	5\7	6\7	5\5	5\5	5\6	5\5	5\5	4\7	6\6	4\5	6\6	5\9	4\5	5\8	3\3	5\7	8\8	3\6	6\6	4\5	6\7	8\8	9\9	5\7	6\7
FD-offspring-1	5\5	5\5	6\6	4\4	5\9	5\5	4\6	5\5	4\5	5\6	6\6	4\4	5\7	5\6	3\5	6\6	5\5	4\4	6\8	3\4	5\5	7\8	4\6	6\7	4\5	6\6	8\8	9\9	5\5	7\7
FD-offspring-2	5\5	5\5	6\6	4\4	5\9	5\5	6\7	5\5	5\5	5\5	6\9	5\5	5\5	3\5	5\5	4\6	5\5	4\5	6\6	3\4	5\5	8\8	3\5	6\6	4\5	6\9	8\9	5\9	5\6	6\7
FD-offspring-3	5\5	5\5	6\6	4\4	9\9	5\6	6\6	5\5	5\5	5\6	6\6	5\5	4\5	5\5	5\7	6\6	5\5	4\4	6a\8a	3\4	5\5	7\8	4\5	6\7	4\4	6\6	8\8	5\9	5\6	4\7
FD-offspring-4	5\5	5\6	6\6	4\4	5\11	5\5	4\4	5\5	5\5	5\6	5\6	5\5	5\7	5\6	4\5	6\6	5\5	4\4	6\6	3\4	5\5	7\8	4\6	6\7	5\6a	6\6	8\8	5\9	5\5	7\7
FD-offspring-5	5\5	5\5	6\6	4\4	5\6	5\5	6\7	5\5	4\4	5\5	6\6	4\5	5\7	5\5	4\5	2\6	5\5	4\4	5\5	3\4	5\5	5\7	4\5	6\7	4\4	6\6	7\8	5\9	5\5	4\7
FD-offspring-6	5\5	5\6	6\6	4\4	5\9	5\6	4\6	5\5	5\5	5\5	6\6	4\4	4\5	5\5	5\7	6\6	5\5	4\4	7\9	3\4	5\5	7\8	4\6	7\7	4\4	6\6	8\8	5\9	5\6	4\7
FD-offspring-7	5\5	5\5	6\6	4\4	9\11	5\5	4\6	5\5	4\5	5\5	6\6	4\5	5\7	5\6	3\5	6\6	5\5	4\4	6\6	3\4	5\7	7\8	4\5	6\7	4\5	6\6	8\8	5\9	5\5	4\6
FD-offspring-8	5\5	5\5	6\6	4\4	5\11	5\5	4\6	5\5	4\5	5\5	6\6	4\5	5\7	5\6	4\5	6\6	5\5	4\4	6\6	3\4	5\7	8\8	5\6	6\7	4\6a	6\6	8\8	5\9	5\5	4\6
FD-offspring-9	5\5	5\6	6\6	4\4	5\9	5\5	4\7	5\5	5\5	5\5	5\6	4\5	5\7	5\6	4\5	4\6	5\9	4\5	8\8	3\3	7\7	6\7	3\6	6\6	5\5	6\7	8\9	9\9	5\6	6\7
FD-offspring-10	5\5	5\5	6\6	4\4	5\9	5\6	4\6	5\5	4\5	5\6	6\6	4\5	5\7	5\6	4\5	6\6	5\5	4\4	6\6	3\4	5\5	8\8	5\6	6\6	4\6a	6\9	8\8	9\9	5\5	4\7
FD-offspring-11	5\5	5\5	6\7	4\4	9\9	5\5	6\7	5\5	5\5	5\6	6\6	4\5	5\7	5\6	5\5	4\6	5\9	4\5	6\8	3\3	5\7	7\8	3\6	6\6	4\4	6\7	8\8	5\9	5\6	6\8
FD-offspring-12	5\5	5\6	6\6	4\4	5\9	5\5	4\4	5\5	5\5	5\5	6\6	4\5	5\7	5\6	3\5	6\6	5\5	4\4	6\8	3\4	5\7	7\8	5\6	6\6	4\4	6\9	8\8	9\9	5\5	4\7
FD-offspring-13	5\5	5\5	6\6	4\4	9\9	5\5	4\6	5\5	4\5	5\6	5\6	4\5	5\7	5\6	4\5	6\6	5\5	4\4	6\6	3\4	5\5	7\8	4\5	6\6	4\5	6\6	8\8	9\9	5\5	4\7
FD-offspring-14	5\5	5\5	6\6	4\4	9\11	5\5	4\6	5\5	5\5	5\5	6\6	4\5	5\7	5\6	4\5	6\6	5\5	4\4	6\6	3\4	5\7	7\8	4\6	6\6	5\6a	6\6	8\8	5\9	5\5	6\7
FD-offspring-15	5\5	5\6	6\6	4\4	5\11	5\5	4\4	5\5	5\5	5\6	6\6	4\4	7\7	5\6	3\5	4\6	5\5	4\4	6\6	3\4	5\7	7\8	5\6	6\6	5\6a	6\6	8\8	5\9	5\5	4\6
FD-offspring-16	5\5	5\5	6\6	4\4	5\11	5\5	4\7	5\5	5\5	5\6	5\6	4\5	7\7	6\6	4\5	4\6	5\9	4\5	6\8	3\4	7\7	7\8	3\4	6\6	4\5	6\6	8\8	5\9	5\5	6\7
FD-offspring-17	5\5	5\6	6\6	4\4	9\9	5\5	4\4	5\5	5\5	5\6	6\6	4\5	5\5	5\6	4\5	6\6	5\5	4\4	6\6	3\4	5\5	8\8	5\6	6\6	4\5	6\6	8\8	5\9	5\5	4\6
FD-offspring-18	5\5	5\5	6\6	4\4	8\9	5\7	6\7	5\5	5\5	5\5	6\6	4\5	4\7	4\6	5\5	4\6	5\5	4\4	8\9	3\4	5\5	8\8	5\5	6\6	4\4	6\9	8\9	5\9	5\6	4\7
FD-offspring-19	5\5	5\6	6\6	4\4	5\9	5\6	4\4	5\5	5\5	5\5	6\6	4\5	7\7	5\6	3\5	6\6	5\5	4\4	6\6	3\4	5\7	8\8	4\6	6\7	5\6a	6\6	8\8	5\9	5\5	4\6
FD-offspring-20	5\5	5\6	6\6	4\4	0\0	5\5	4\7	5\5	5\5	5\5	5\6	4\5	5\5	5\5	4\5	4\6	5\5	4\4	6\6	3\4	5\5	7\8	4\5	6\7	4\4	6\6	8\8	7\9	5\5	7\7
FD-offspring-21	5\5	5\5	6\6	4\4	5\9	5\6	4\6	5\5	4\5	5\6	6\6	4\5	7\7	5\5	3\5	6\6	5\5	4\4	6\8	3\4	5\5	7\8	5\6	6\6	4\4	6\6	8\8	7\9	5\5	4\7
FD-offspring-22	5\5	5\5	6\6	4\4	9\9	5\5	6\7	5\5	5\5	5\6	6\6	4\5	6\7	5\5	4\5	4\6	5\5	4\4	6\8	3\4	5\5	7\8	4\6	6\7	4\4	6\6	8\8	5\9	5\5	7\7
FD-offspring-23	5\5	5\6	6\6	4\4	5\11	5\5	4\4	5\5	5\5	5\6	5\6	4\5	5\7	5\6	3\5	6\6	5\5	4\4	6\8	3\4	5\7	7\8	5\6	6\7	5\6a	6\6	8\8	5\9	5\5	7\7
FD-offspring-24	5\5	5\5	6\6	4\4	5\9	5\5	4\6	5\5	5\5	5\6	6\6	4\5	5\5	5\6	4\5	6\6	5\5	4\4	6\8	3\4	5\7	7\8	5\6	6\6	4\5	6\9	8\8	9\9	5\5	7\7
FD-offspring-25	5\5	5\5	6\6	4\4	5\9	5\5	4\4	5\5	5\5	5\6	6\6	4\5	5\7	5\6	5\5	6\6	5\5	4\4	6\6	3\4	5\5	7\8	6\6	6\6	4\5	6\9	8\8	5\9	5\5	7\7
FD-offspring-26	5\5	5\6	6\6	4\4	9\11	5\5	4\4	5\5	4\5	5\6	6\6	4\5	5\7	5\6	3\5	4\6	5\5	4\4	6\8	3\4	5\7	7\8	5\6	6\6	5\6a	6\6	8\8	9\9	5\5	4\7
FD-offspring-27	5\5	5\5	6\6	4\4	5\9	5\5	4\6	5\5	4\5	5\5	6\6	4\5	5\7	5\5	4\5	6\6	5\5	4\4	6\6	3\4	5\5	7\8	4\6	6\6	4\4	6\6	8\8	9\9	5\5	4\6
FD-offspring-28	5\5	5\5	6\6	4\4	5\9	5\6	4\6	5\5	5\5	5\5	6\6	4\5	7\7	5\6	4\5	6\6	5\5	4\4	6\8	3\4	5\5	7\8	4\6	6\6	4\6a	6\6	8\8	5\9	5\5	6\7
FD-offspring-29	5\5	5\8	6\6	4\4	5\11	5\5	6\7	5\5	4\5	5\5	6\6	4\4	5\7	5\6	3\5	4\6	5\5	4\5	3\8	3\4	5\7	7\7	4\6	6\6	4\5	6\6	8\8	9\9	5\5	4\6
FD-offspring-30	5\5	5\5	6\6	4\4	9\9	5\5	6\6	5\5	5\5	5\5	6\6	4\4	5\7	5\5	5\7	4\6	5\5	4\4	8\8	3\3	5\5	7\8	5\6	6\6	4\4	6\6	8\8	9\9	5\5	4\7
CC-offspring-1	5\5	5\5	6\6	4\4	5\11	5\5	4\6	5\5	4\5	5\6	6\6	4\4	5\7	5\6	3\5	6\6	5\5	4\4	6\8	3\4	5\6	8\8	5\6	6\7	4\5	6\6	8\8	9\9	5\5	4\6
CC-offspring-2	5\5	5\6	6\6	4\4	9\11	5\6	4\4	5\5	4\5	5\6	6\6	4\5	5\7	5\6	4\5	6\6	5\5	4\4	6\8	3\4	5\7	0\0	4\5	6\6	0\0	6\9	0\0	9\9	5\5	4\7
CC-offspring-3	5\5	5\6	6\6	4\4	5\11	5\6	4\4	5\5	5\5	5\6	6\6	4\4	5\7	5\6	4\5	6\6	5\5	4\4	6\6	3\4	5\7	8\8	5\6	6\6	4\6a	6\9	8\8	7\9	5\5	4\6
CC-offspring-4	5\5	5\5	6\6	4\4	5\11	5\6	4\6	5\5	5\5	5\5	6\6	4\4	5\7	5\6	3\5	6\6	5\5	4\4	6\6	3\4	5\5	7\8	4\5	6\6	4\6a	6\6	8\8	5\9	5\5	6\7
CC-offspring-5	5\5	5\5	6\6	4\4	5\9	5\5	4\6	5\5	4\5	5\5	6\6	4\4	5\7	5\6	4\5	6\6	5\5	4\4	6\8	3\4	5\5	8\8	0\0	6\7	4\5	6\9	8\8	9\9	5\5	4\6
CC-offspring-6	5\5	5\5	6\6	4\4	5\9	5\6	4\6	5\5	5\5	5\6	6\6	4\5	7\7	5\6	3\5	6\6	5\5	4\4	7\9	3\4	5\7	8\8	6\6	6\6	4\6a	6\6	8\8	9\9	5\5	4\7
CC-offspring-7	5\5	5\6	6\6	4\4	9\11	5\6	4\4	5\5	5\5	5\5	6\6	4\5	5\5	5\6	4\5	6\6	5\5	4\4	6\8	3\4	5\5	8\8	4\5	6\6	4\5	6\9	8\8	5\9	5\5	7\7
CC-offspring-8	5\5	5\6	6\6	4\4	5\11	5\6	4\4	5\5	4\5	5\6	6\6	5\5	5\7	5\6	4\5	6\6	5\5	4\4	6\8	3\4	5\7	7\8	4\5	6\7	4\4	6\9	8\8	7\9	5\5	6\7
CC-offspring-9	5\5	5\5	6\6	4\4	4\5	5\5	4\6	5\5	4\5	5\6	6\6	4\5	5\7	5\6	3\5	4\6	5\5	4\5	6\8	3\4	5\5	7\8	5\6	6\7	4\5	6\6	8\8	9\9	5\5	4\7
CC-offspring-10	5\5	5\5	6\6	4\4	4\9	5\5	4\6	5\5	5\5	5\6	6\6	4\5	5\7	5\6	3\5	4\6	5\5	4\5	6\8	3\4	5\5	8\8	4\6	6\6	4\4	6\6	8\8	5\9	5\5	4\7
CC-offspring-11	5\5	5\5	6\6	4\4	5\11	5\6	4\6	5\5	4\5	5\6	6\6	4\5	5\7	5\6	4\5	6\6	5\5	4\5	6\8	3\4	5\5	7\8	4\6	6\7	4\6a	6\9	8\8	5\9	5\5	4\6
CC-offspring-12	5\5	5\5	6\6	4\4	5\9	5\6	4\6	5\5	5\5	5\6	6\6	4\5	5\5	5\6	4\5	4\6	5\5	4\5	6\8	3\4	5\5	7\8	5\6	6\6	4\5	6\9	8\8	5\9	5\5	4\6
CC-offspring-13	5\5	5\6	6\6	4\4	4\9	5\5	4\4	5\5	4\5	5\6	6\6	4\5	5\7	5\6	4\5	6\6	5\5	4\5	6\6	3\4	5\5	7\8	4\5	6\6	4\6a	6\6	8\8	9\9	5\5	4\7
CC-offspring-14	5\5	5\6	6\6	4\4	5\11	5\6	4\4	5\5	4\5	5\5	6\6	4\5	5\5	5\6	3\5	6\6	5\5	4\4	6\6	3\4	5\5	8\8	4\5	6\7	4\5	6\9	8\8	9\9	5\5	4\7
CC-offspring-15	5\5	5\6	6\6	4\4	5\11	5\5	4\4	5\5	4\5	5\5	6\6	4\5	5\7	5\6	4\5	6\6	5\5	4\5	6\6	3\4	5\5	8\8	5\6	6\7	4\6a	6\9	8\8	5\9	5\5	4\6
CC-offspring-16	5\5	5\5	6\6	4\4	9\11	5\5	4\6	5\5	4\5	5\5	6\6	4\5	5\7	5\6	3\5	6\6	5\5	4\5	6\6	3\4	5\7	7\8	5\6	6\7	5\6a	6\6	8\8	9\9	5\5	4\6
CC-offspring-17	5\5	5\5	6\6	4\4	4\9	5\5	4\4	5\5	4\5	5\5	6\6	4\5	5\7	5\6	4\5	6\6	5\5	4\4	6\8	3\4	5\5	8\8	4\5	6\7	4\5	6\6	8\8	9\9	5\5	7\7
CC-offspring-18	5\5	5\6	6\6	4\4	4\9	5\6	4\4	5\5	5\5	5\5	6\6	4\5	5\7	5\6	4\5	6\6	5\5	4\4	6\6	3\4	5\5	8\8	6\6	6\7	4\6a	6\6	8\8	9\9	5\5	6\7
CC-offspring-19	5\5	5\5	6\6	4\4	5\9	5\6	4\4	5\5	4\4	5\5	6\6	4\5	5\7	5\6	4\5	6\6	5\5	4\5	5\5	3\4	5\5	8\8	6\6	6\7	4\6a	6\6	8\8	9\9	5\5	4\7
CC-offspring-20	5\5	5\5	6\6	4\4	5\9	5\5	4\4	5\5	4\5	5\6	6\6	4\4	5\7	5\6	3\5	6\6	5\5	4\4	6\6	3\4	5\5	7\8	6\6	6\7	4\6a	6\9	8\8	9\9	5\5	4\6
CC-offspring-21	5\5	5\5	6\6	4\4	5\11	5\6	4\6	5\5	5\5	5\6	6\6	4\5	7\7	5\6	4\5	6\6	5\5	4\5	6\8	3\4	5\5	8\8	4\6	6\6	4\6a	6\6	8\8	5\9	5\5	4\6
CC-offspring-22	5\5	5\5	6\6	4\4	9\11	5\5	4\6	5\5	4\5	5\6	6\6	4\5	5\7	5\6	4\5	6\6	5\5	4\5	6\6	3\4	5\5	7\8	4\5	6\6	4\4	6\6	8\8	6\9	5\5	4\6
CC-offspring-23	5\5	5\5	6\6	4\5	9\11	5\5	4\6	5\5	4\5	5\5	6\6	4\5	5\7	5\6	3\5	6\6	5\5	4\4	6\6	3\4	5\7	7\8	4\5	6\7	4\4	6\9	8\8	9\9	5\5	4\6
CC-offspring-24	5\5	5\5	6\6	4\4	9\9	5\5	4\4	5\5	4\5	5\5	6\6	4\5	5\7	5\6	3\5	6\6	5\5	4\4	6\6	3\4	7\7	7\8	4\5	6\6	4\6a	6\6	8\8	9\9	5\5	4\7
CC-offspring-25	5\5	5\5	6\6	4\4	9\9	5\6	4\4	5\5	5\5	5\5	6\6	4\5	5\5	5\6	4\5	6\6	5\5	4\4	6\6	3\4	5\7	8\8	5\6	6\6	5\6a	6\6	8\8	5\9	5\5	4\7
CC-offspring-26	5\5	5\5	6\6	4\4	9\9	5\6	4\4	5\5	5\5	5\5	6\6	4\5	5\5	5\6	4\5	6\6	5\5	4\4	6\6	3\4	5\7	8\8	5\6	6\6	5\6a	6\6	8\8	5\9	5\5	4\7
CC-offspring-27	5\5	5\6	6\6	4\4	5\11	5\5	4\4	5\5	5\5	5\5	6\6	4\5	5\7	5\6	4\5	6\6	5\5	4\4	6\6	3\4	7\7	7\8	6\6	6\7	4\4	6\6	8\8	5\9	5\5	4\6
CC-offspring-28	5\5	5\6	6\6	4\4	9\11	5\6	4\4	5\5	5\5	5\5	6\6	4\5	5\7	5\6	4\5	6\6	5\5	4\4	6\6	3\4	5\5	8\8	4\5	6\7	4\5	6\9	8\8	5\9	5\5	6\7
CC-offspring-29	5\5	5\5	6\6	4\4	5\11	5\5	4\6	5\5	4\5	5\5	6\6	4\4	5\5	5\6	3\5	6\6	5\5	4\4	6\8	3\4	5\7	8\8	5\6	6\7	5\6a	6\6	8\8	9\9	5\5	4\6
CC-offspring-30	5\5	5\6	6\6	4\4	9\9	5\5	4\4	5\5	4\5	5\5	6\6	4\5	5\7	5\6	3\5	6\6	5\5	4\4	6\8	3\4	5\7	7\8	5\6	6\7	5\6a	6\6	8\8	9\9	5\5	4\6
CC-offspring-31	5\5	5\5	6\6	4\4	9\11	0\0	4\6	5\5	5\5	5\5	5\6	4\5	5\7	5\6	4\5	6\6	5\5	4\4	6\8	3\4	5\5	7\8	4\6	6\6	4\5	6\9	8\8	5\9	5\5	6\7
CC-offspring-32	5\5	5\5	6\6	4\4	9\9	5\5	4\6	5\5	5\5	5\5	6\6	4\4	5\7	5\6	4\5	6\6	5\5	4\4	6\8	3\4	5\5	8\8	3\5	6\7	4\5	6\6	8\8	9\9	5\5	6\7
CC-offspring-33	5\5	5\5	6\6	4\4	5\9	5\5	4\4	5\5	5\5	5\5	6\6	4\5	5\7	5\6	4\5	6\6	5\5	4\4	6\8	3\4	5\7	7\8	5\6	6\7	4\5	6\6	8\8	5\9	5\5	4\7
CC-offspring-34	5\5	5\5	6\6	4\4	5\9	5\5	4\6	5\5	5\5	5\5	6\6	4\5	5\5	5\6	4\5	6\6	5\5	4\4	6\8	3\4	5\5	8\8	5\6	6\7	4\4	6\6	8\8	9\9	5\5	6\7
CC-offspring-35	5\5	5\6	6\6	4\4	9\9	5\5	4\4	5\5	5\5	5\5	6\6	4\5	0\0	5\6	4\5	6\6	5\5	4\4	6\6	3\4	7\7	8\8	6\7	6\7	4\4	6\8	8\8	5\9	5\5	4\7
CC-offspring-36	5\5	5\5	6\6	4\4	9\9	5\5	4\6	5\5	5\5	5\5	6\6	4\4	5\7	5\6	4\5	6\6	5\5	4\4	6\8	3\4	5\7	8\8	6\7	6\7	4\4	7\8	8\8	5\9	5\5	4\7
CC-offspring-37	5\5	5\5	6\6	4\4	9\11	5\5	4\4	5\5	4\5	5\5	6\6	4\4	5\7	5\6	4\5	6\6	5\5	4\4	6\8	3\4	5\5	7\8	4\6	6\6	4\6a	6\6	8\8	5\9	5\5	7\7
CC-offspring-38	5\5	5\5	6\6	4\4	9\11	5\5	4\4	5\5	4\5	5\5	6\6	4\5	5\5	5\6	4\5	6\6	5\5	4\4	6\8	3\4	5\5	7\8	4\6	6\6	4\6a	6\6	8\8	5\9	5\5	7\7
CC-offspring-39	5\5	5\6	6\6	4\4	5\11	0\0	4\6	5\5	4\5	5\5	6\6	4\5	5\5	5\6	3\5	6\6	5\5	4\4	6\8	3\4	5\7	8\8	4\5	6\7	4\5	6\6	8\8	9\9	5\5	6\7
CC-offspring-40	5\5	5\5	6\6	4\4	5\11	5\6	4\6	5\5	5\5	5\5	6\6	5\5	5\7	5\6	3\5	6\6	5\5	4\4	6\6	3\4	5\5	7\8	4\6	6\6	4\4	6\6	8\8	5\9	5\5	7\7
CC-offspring-41	5\5	5\5	6\6	4\4	5\9	5\5	4\4	5\5	5\5	5\5	6\6	4\5	5\7	5\6	4\5	6\6	5\5	4\4	6\8	3\4	5\7	7\8	5\6	6\7	4\6a	6\9	8\8	5\9	5\5	6\7
CC-offspring-42	5\5	5\5	6\6	4\4	5\11	5\5	4\6	5\5	5\5	5\5	6\6	4\5	5\7	5\6	4\5	6\6	5\5	4\4	6\8	3\4	5\5	7\8	4\5	6\7	4\4	6\6	8\8	5\9	5\5	4\7
CC-offspring-43	5\5	5\6	6\6	4\4	5\9	5\5	4\6	5\5	5\5	5\5	6\6	4\5	5\7	5\6	4\5	6\6	5\5	4\4	6\8	3\4	5\7	7\8	6\7	6\7	4\6a	6\9	8\8	9\9	5\5	4\7
CC-offspring-44	5\5	5\6	6\6	4\4	5\9	5\5	4\4	5\5	5\5	5\5	6\6	4\5	5\7	5\6	4\5	6\6	5\5	4\4	6\8	3\4	5\7	7\8	5\6	6\7	4\6a	6\9	8\8	9\9	5\5	4\7
CC-offspring-45	5\5	5\5	6\6	4\4	5\11	5\6	4\6	5\5	5\5	5\5	5\6	4\5	5\7	5\6	4\5	6\6	5\5	4\4	6\6	3\4	5\7	8\8	5\6	6\7	5\6a	6\6	8\8	5\9	5\5	6\7
CC-offspring-46	5\5	5\6	6\6	4\4	5\9	5\5	4\6	5\5	5\5	5\5	6\6	4\5	5\7	5\6	3\5	6\6	5\5	4\4	6\8	3\4	5\7	7\8	6\6	6\7	4\6a	6\9	8\8	5\9	5\5	6\7
CC-offspring-47	5\5	5\6	6\6	4\4	0\0	5\5	4\6	5\5	5\5	5\5	6\6	4\5	5\7	5\6	4\5	6\6	5\5	4\4	6\8	3\4	5\7	0\0	6\6	0\0	4\6a	6\9	8\8	5\9	5\5	7\7
CC-offspring-48	5\5	5\5	6\6	4\4	5\9	5\5	4\6	5\5	5\5	5\5	6\6	4\5	5\7	5\6	4\5	6\6	5\5	4\4	6\6	3\4	5\5	7\8	6\6	6\7	4\6a	6\8	8\8	5\9	5\5	7\7
CC-offspring-49	5\5	5\5	6\6	4\4	9\9	5\5	4\6	5\5	4\5	5\5	6\6	4\4	5\7	5\6	3\5	6\6	5\5	4\4	6\8	3\4	5\7	7\8	5\6	6\6	5\6a	6\8	8\8	9\9	5\5	7\7
CC-offspring-50	5\5	5\5	6\6	4\4	5\11	5\5	4\6	5\5	5\5	5\5	6\6	4\4	5\7	5\6	4\5	6\6	5\5	4\4	6\6	3\4	5\7	7\8	0\0	6\6	4\6a	6\6	8\8	5\9	5\5	7\7
